# Supplementary material for: Thermodynamic Factors That Drive Sequence-Specific DNA Binding of Designed, Synthetic Minor Groove Binding Agents
Source: Life (Basel). 2022 May 4;12(5):681. doi: 10.3390/life12050681 (PMC9147024; doi:10.3390/life12050681)
Supplement: Supplementary file 1 [file life-12-00681-s001.zip]

Archive with 1 entries (1 files):
- life-1683280-supplementary.pdf
